# Supplementary material for: Expert Consensus on Dry Needling Practices for Headache: An International Delphi Study Protocol
Source: J Clin Med. 2025 Mar 5;14(5):1740. doi: 10.3390/jcm14051740 (PMC11900175; doi:10.3390/jcm14051740)
Supplement: Supplementary file 1 [file jcm-14-01740-s001.zip]

Archive with 1 entries (1 files):
- jcm-3474244-supplementary.pdf
